# Supplementary material for: Vapor-Assisted Method to Deposit Compact (CH3NH3)3Bi2I9 Thin Films for Bismuth-Based Planar Perovskite Solar Cells
Source: Micromachines (Basel). 2025 Feb 14;16(2):218. doi: 10.3390/mi16020218 (PMC11857830; doi:10.3390/mi16020218)
Supplement: Supplementary file 1 [file micromachines-16-00218-s001.zip]

Archive with 1 entries (1 files):
- micromachines-3448941-supplementary.pdf
